# Supplementary material for: Redefining Loyalty: How Political Deviants Maintain Positive Self-Views Amid Ingroup Rejection
Source: Behav Sci (Basel). 2026 Jan 16;16(1):126. doi: 10.3390/bs16010126 (PMC12837132; doi:10.3390/bs16010126)
Supplement: Supplementary file 1 [file behavsci-16-00126-s001.zip]

Archive with 1 entries (1 files):
- behavsci-4015187-supplementary.pdf
